# Supplementary material for: Function of AP2/ERF Transcription Factors Involved in the Regulation of Specialized Metabolism in Ophiorrhiza pumila Revealed by Transcriptomics and Metabolomics
Source: Front Plant Sci. 2016 Dec 9;7:1861. doi: 10.3389/fpls.2016.01861 (PMC5145908; doi:10.3389/fpls.2016.01861)
Supplement: Table S2 — FPKM of the putative enzyme contigs used in heatmaps. [file Table2.XLSX]

## Sheet: MEP secologanin-strictosidine
Gene	Contig ID	Length (bp)	FPKM
			GUSi-9	GUSi -10	ERF1i-7	ERF1i-19	ERF2i-2	ERF2i-3
DXS	c29996_g1_i1	2986	233.3	142.18	128.22	134.48	178.98	175.12
	c30018_g1_i1	1788	8.81	6.99	8.17	8.12	7.14	6.79
	c29282_g1_i1	1235	28.1	27.12	28.91	22.35	19.87	16.56
	c29282_g2_i1	1205	21.42	24.24	22.09	13.36	17.55	13.33
DXR	c33486_g6_i1	6150	42.81	37.89	42.92	44.57	37.35	40.56
	c33486_g6_i2	6173	42.35	36.73	44.18	43.55	35.64	38.78
	c33486_g7_i1	1019	237.6	188.92	199.83	232.27	90.61	86.5
CMS	c23841_g1_i1	1491	33.91	38.99	37.31	30.12	36.1	36.71
CMK	c28782_g1_i1	1928	45.62	41.63	49.69	53.02	30.27	26.96
MECS	c17510_g1_i1	1119	128.69	118.68	122.27	159.36	95.03	79.07
HDS	c23444_g2_i1	2902	192.59	147.17	161.65	189.23	115.39	104.72
HDR	c17511_g1_i1	2392	215.13	185.75	205.08	254.28	200.89	188.76
IPPI	c26317_g1_i1	1320	313.93	216.43	266.44	359.16	204.48	167.25
GPPS	c32644_g1_i1	1764	5.49	4.24	5.17	4.71	5.26	5.14
	c32644_g1_i2	1850	4.29	4.47	3.84	4.08	3.46	4.15
	c32644_g1_i3	1782	15.82	16.3	15.04	15.19	12.42	11.68
GES	c36701_g1_i1	1868	37.33	34.07	44.26	24.09	30.14	23.7
G10H	c28312_g1_i1	1770	143.41	123.96	197.06	157.37	103.08	69.11
10-HGO	c29140_g1_i1	1825	198.77	186.58	266.44	229.72	176.53	136.25
IS	c42337_g1_i1	1600	140.86	153.76	195.73	111.15	98.54	79.86
IO	c39235_g1_i1	1928	170.63	152.57	214.7	176.06	118.86	90.28
	c27825_g1_i2	1792	15.24	12.45	11.02	10.42	10.45	11.93
7-DLGT	c18121_g1_i1	1360	11.53	10.22	18.36	12.5	5.47	3.81
	c18473_g1_i1	1887	30.69	24.36	43.04	38.94	21.53	22.48
	c22992_g2_i1	831	19.13	20.98	10.13	12.54	6.11	7.29
	c22992_g3_i1	529	19.49	23.45	12.17	13.81	7.21	5.41
	c38432_g1_i1	521	11.52	11.56	16.22	8.48	3.2	2.51
7-DLH	c18879_g1_i1	661	58.83	68.55	64.09	44.74	46.44	34.54
	c18879_g2_i1	699	53.57	56.1	53.74	43.36	33.97	24.56
	c18879_g3_i1	689	58.79	63.36	57.93	45.63	45.57	30.12
	c4068_g1_i1	1953	1.43	4.98	9.24	7.6	1.1	1.17
	c4068_g1_i2	1954	2	4.77	11.02	9.15	1.15	1.27
LAMT	c5842_g1_i1	1469	172.27	148.49	252.06	254.44	102.05	84.8
SLS	c41889_g1_i1	2061	621.76	570.79	571.51	587.27	436.91	307.75
	c27549_g2_i1	1477	28.23	23.08	50.08	24.82	6.49	8.07
TDC	c28648_g1_i1	1933	619.74	459.54	440.48	581.2	475.35	273.49
	c28893_g1_i1	1409	9.51	7.97	19.7	9.63	4.35	3.24
	c32159_g1_i1	4686	31.57	28.59	29.15	29.21	26.55	25.08
STR	c47430_g1_i1	1120	659.93	661.56	778.54	641	419.77	280.28
	c34166_g1_i1	1094	18.55	11.61	15.49	12.14	6.12	5.67
bp, base pair; FPKM: fragment per kilobase exon per million mapped fragment

## Sheet: JA  biosynthesis
Gene	Contig ID	Length (bp)	FPKM
			GUSi-9	GUSi-10	ERF1i-7	ERF1i-19	ERF2i-2	ERF2i-3
LOX	c26940_g1_i1	3224	40.33	51.91	22.13	39.26	20.46	11.93
	c27720_g2_i1	2600	58.15	49.36	56.43	54.8	31.46	26.36
	c30417_g1_i1	3157	181.17	242.03	436.15	269.82	394.03	422.01
AOS	c25608_g1_i1	2327	26.04	26.21	26.4	27.99	10.55	9.77
AOC4	c17176_g1_i1	1418	37.89	34.95	40.3	42.3	23.74	20.34
	c17176_g1_i2	971	22.47	23.09	26.22	26.69	17.03	13.21
	c24717_g1_i1	1472	119.84	155.85	278.28	168.06	237.36	233.98
OPR3	c5147_g1_i1	1994	106.67	136.38	172.63	183.81	132.14	133.28
OPCL1	c25361_g1_i1	2107	118.89	116.69	117.42	95.5	85.86	82.14
ACX	c41885_g1_i1	2479	138.74	120.54	154.95	189.86	427.43	398.05
AIM1	c47445_g1_i1	2675	108.74	111.82	119.09	129.07	95.1	79.35
PKT3	c31060_g2_i1	2202	24.86	22.15	24.51	25.54	26.31	28.24
	c31060_g2_i2	4757	15.45	15.01	14.58	17.85	15.24	16.03
	c31060_g2_i4	4666	14.45	13.46	14.06	16.42	16.08	16.15
	c31060_g2_i5	4216	17	15.33	16.34	19.35	17.15	17.28
	c39193_g1_i1	1942	70.62	81.66	61.53	55.73	54.13	46.41
bp, base pair; FPKM: fragment per kilobase exon per million mapped fragment
